# Supplementary material for: A System-Level Mechanism of Anmyungambi Decoction for Obesity: A Network Pharmacological Approach
Source: Biomolecules. 2021 Dec 15;11(12):1881. doi: 10.3390/biom11121881 (PMC8699029; doi:10.3390/biom11121881)
Supplement: Supplementary file 1 [file biomolecules-11-01881-s001.zip]

Archive with 1 entries (1 files):
- biomolecules-1490612-supplementary.pdf
